# Supplementary material for: Non-Specific Lipid Transfer Protein Amb a 6 Is a Source-Specific Important Allergenic Molecule in Ragweed Pollen
Source: Int J Mol Sci. 2024 Jun 13;25(12):6513. doi: 10.3390/ijms25126513 (PMC11204090; doi:10.3390/ijms25126513)
Supplement: Supplementary file 1 [file ijms-25-06513-s001.zip]

Archive with 4 entries (4 files):
- Figure S1. rAmb a 6-specific IgG after rabbit immunization.pdf
- Table S1.xlsx
- Table S2.xlsx
- Table S3.xlsx
