# Supplementary material for: Non-Specific Lipid Transfer Protein Amb a 6 Is a Source-Specific Important Allergenic Molecule in Ragweed Pollen
Source: Int J Mol Sci. 2024 Jun 13;25(12):6513. doi: 10.3390/ijms25126513 (PMC11204090; doi:10.3390/ijms25126513)
Supplement: Supplementary file 1 [file ijms-25-06513-s001.zip › Table S1.xlsx]

## Sheet: Table S1
Table S1. Allergenic nsLTPs with similar amino acid sequence to Amb a 6 which were detected by NCBI Protein Blast, including name, source and accession number.
No.	Source	Name	Accession number
1	common ragweed (Ambrosia artemisiifolia)	Amb_a_6	O04004.1
2	sunflower (Helianthus annuus)	nsLTP_Hel_a	KAF5761543.1
3	plum (Prunus domestica)	Pru_d_3	P82534.1
4	mulberry (Morus nigra)	Mor_n_3	P85894.1
5	green kiwi (Actinidia deliciosa)	Act_d_10.01	P86137.2
6	green kiwi (Actinidia deliciosa)	Act_d_10.02	P85206.1
7	apricot (Prunus armeniaca)	Pru_ar_3	P81651.2
8	wall pellitory (Parietaria judaica)	Par_j_1.0101	CAA54587
9	London plane tree (Platanus acerifolia)	Pla_a_3.0201	ALF00099.1
10	peach (Prunus persica)	Pru_p_3.0101	P81402.1
11	peach (Prunus persica)	Pru_p_3.0102	CAB96876
12	yellow mustard (Sinapis alba)	Sin_a_3	ABU95411.1
13	peanut (Arachis hypogaea)	Ara_h_9.0201	ABX75045.1
14	oriental plane tree (Platanus orientalis)	Pla_or_3	ABY21307.1
15	sweet wormwood (Artemisia annua)	Art_an_3.0101	ANC85017.1
16	celery (Apium graveolens)	Api_g_2	E6Y8S8.1
17	sweet cheery (Prunus avium)	Pru_av_3	AAF26449
18	red raspberry (Rubus ideum)	Rub_i_3	ABG54494.1
19	wall pellitory (Parietaria judaica)	Par_j_1.0102	CAA65123
20	wall pellitory (Parietaria judaica)	Par_j_1.0201	CAA59370
21	gold kiwi fruit (Actinidia chinensis)	Act_c_10	P85204.2
22	russian wormwood (Artemisia gmelinii)	Art_gm_3.0101	ANC85022
23	sweet wormwood (Artemisia annua)	Art_an_3.0102	ANC85018.1
24	apple (Malus domestica)	Mal_d_3	AAR22488.1
25	maize (Zea mays)	Zea_m_14	AAA33493
26	almond (Prunus dulcis)	Pru_du_3	AGR27933.1
27	wormwood (Artemisia capillaris)	Art_ca_3.0102	QIN55516
28	mugwort (Artemisia vulgaris)	Art_v_3_prec	ACE07189.1
29	mugwort (Artemisia lavandulifolia)	Art_la_3.0102	ANC85025
30	pear (Pyrus communis)	Pyr_c_3	AAF26451
31	hazelnut (Corylus avellana)	Cor_a_8.0101	AAK28533
32	sweet wormwood (Artemisia annua)	Art_an_3	PWA94732.1
33	mugwort (Artemisia vulgaris)	Art_v_3	ACE07187.1
34	peach (Prunus dulcis x persica)	Pru_p_3.03	ACE80969.1
35	Sieversian wormwood (Artemisia sieverensiana)	Art_si_3	AVW83029.1
36	peanut (Arachis hypogaea)	Ara_h_9.0101	ABX56711
37	mugwort (Artemisia vulgaris)	Art_v_3.0301	ACE07188.1
38	mugwort (Artemisia vulgaris)	Art_v_3.0201	ACE07186.1
39	wall pellitory (Parietaria judaica)	Par_j_2.0102	CAA65122
40	pea (Pisum sativum)	Pis_s_3	A0A161AT60
41	Sieversian wormwood (Artemisia sieverensiana)	Art_si_3.0101	ANC85026.2
42	wheat (Triticum aestivum)	Tri_a_14	CAY54133
