# Supplementary material for: Non-Specific Lipid Transfer Protein Amb a 6 Is a Source-Specific Important Allergenic Molecule in Ragweed Pollen
Source: Int J Mol Sci. 2024 Jun 13;25(12):6513. doi: 10.3390/ijms25126513 (PMC11204090; doi:10.3390/ijms25126513)
Supplement: Supplementary file 1 [file ijms-25-06513-s001.zip › Table S2.xlsx]

## Sheet: Table S2
Table S2. Identity matrix for allergenic nsLTPs similar to Amb a 6 detected by NCBI Protein Blast. Color gradient indicated higher identity values in red and lower identity values in green
		Amb_a_6	nsLTP_Hel_a	Pru_d_3	Mor_n_3	Act_d_10.01	Act_d_10.02	Pru_ar_3	Par_j_1.0101	Pla_a_3.0201	Pru_p_3.0101	Pru_p_3.0102	Sin_a_3	Ara_h_9.0201	Pla_or_3	Art_an_3.0101	Api_g_2	Pru_av_3	Rub_i_3	Par_j_1.0102	Par_j_1.0102	Act_c_10	Art_gm_3.0101	Art_an_3.0102	Mal_d_3	Zea_m_14	Pru_du_3	Art_ca_3.0102	Art_v_3_prec	Art_la_3.0102	Pyr_c_3	Cor_a_8.0101	Art_an_3	Art_v_3	Pru_p_3.03	Art_si_3	Ara_h_9.0101	Art_v_3.0301	Art_v_3.0201	Par_j_2.0102	Pis_s_3	Art_si_3.0101	Tri_a_14
1	Amb_a_6	100
2	nsLTP_Hel_a	51.72	100
3	Pru_d_3	38.2	33.71	100
4	Mor_n_3	38.2	32.58	70.33	100
5	Act_d_10.01	37.08	33.71	42.22	47.78	100
6	Act_d_10.02	37.08	32.58	42.22	47.78	98.91	100
7	Pru_ar_3	37.08	33.71	92.31	68.13	42.22	42.22	100
8	Par_j_1.0101	36.96	37.36	25.27	28.57	32.97	32.97	27.47	100
9	Pla_a_3.0201	35.96	28.95	58.24	62.64	50.55	49.45	60.44	34.78	100
10	Pru_p_3.0101	35.96	31.46	90.11	68.13	46.67	46.67	91.21	28.57	59.34	100
11	Pru_p_3.0102	35.56	31.11	90.11	70.33	45.05	45.05	92.31	27.17	58.7	97.8	100
12	Sin_a_3	35.56	34.44	53.85	54.95	42.86	41.76	54.95	27.17	45.65	54.95	54.35	100
13	Ara_h_9.0201	35.56	32.58	60.44	64.84	55.56	55.56	59.34	30.43	52.75	61.54	61.54	56.04	100
14	Pla_or_3	35.09	28.07	59.34	63.74	51.65	50.55	61.54	33.7	99.15	60.44	59.78	46.74	51.65	100
15	Art_an_3.0101	34.51	30.09	49.45	57.14	41.76	40.66	49.45	31.52	51.28	50.55	50	46.74	52.75	50.43	100
16	Api_g_2	34.51	30.09	54.95	53.85	48.35	48.35	54.95	34.78	46.09	53.85	53.26	45.65	54.95	46.96	46.96	100
17	Pru_av_3	33.63	28.32	87.91	70.33	43.96	42.86	85.71	26.09	54.7	87.91	86.96	56.52	61.54	55.56	46.55	50.88	100
18	Rub_i_3	33.63	29.2	74.73	72.53	43.96	42.86	68.13	26.09	52.99	68.13	68.48	53.26	62.64	53.85	43.97	51.75	70.94	100
19	Par_j_1.0102	33.05	30.77	25.27	28.57	32.97	32.97	26.37	97.12	29.66	27.47	26.09	26.09	31.52	28.81	27.35	31.62	23.93	23.93	100
20	Par_j_1.0201	33.05	30.77	25.27	28.57	34.07	34.07	27.47	90.2	29.66	28.57	27.17	27.17	31.52	28.81	29.06	34.19	23.93	23.93	90.58	100
21	Act_c_10	33.03	29.36	44.83	51.72	96.59	95.45	43.68	31.82	43.75	45.98	46.59	43.18	56.32	44.64	34.82	41.96	38.74	39.64	28.32	28.32	100
22	Art_gm_3.0101	32.74	28.32	50.55	58.24	40.66	39.56	52.75	30.43	51.28	51.65	51.09	48.91	51.65	50.43	95.73	46.09	49.14	45.69	26.5	28.21	33.93	100
23	Art_an_3.0102	32.74	30.09	49.45	56.04	42.86	41.76	50.55	29.35	52.99	51.65	51.09	47.83	53.85	52.14	86.32	45.22	47.41	44.83	25.64	27.35	35.71	88.89	100
24	Mal_d_3	32.43	27.93	83.52	70.33	41.76	40.66	86.81	26.09	55.65	80.22	80.43	52.17	62.64	56.52	42.98	49.11	82.61	74.78	24.35	24.35	37.61	45.61	45.61	100
25	Zea_m_14	32.17	30.43	57.14	63.74	51.65	50.55	58.24	30.11	44.92	60.44	59.78	52.17	63.74	45.76	42.74	44.83	47.86	47.86	28.33	28.33	50.44	41.88	41.88	49.57	100
26	Pru_du_3	32.88	30.56	58.33	56.67	54.1	52.46	51.67	26.23	47.3	53.33	52.46	47.54	50	48.65	41.89	39.47	50.68	53.42	24	25.33	47.95	41.89	40.54	50	44.59	100
27	Art_ca_3.0102	31.86	28.32	49.45	57.14	40.66	39.56	50.55	33.7	50.43	50.55	50	47.83	51.65	49.57	92.31	46.09	47.41	45.69	28.21	29.91	35.71	91.45	82.05	43.86	40.17	40.54	100
28	Art_v_3_prec	30.97	26.55	47.25	57.14	43.96	42.86	47.25	29.35	47.86	46.15	45.65	44.57	47.25	48.72	84.62	43.48	45.69	44.83	25.64	27.35	37.5	87.18	78.63	42.11	37.61	41.89	83.76	100
29	Art_la_3.0102	30.63	26.13	46.15	56.04	43.96	42.86	47.25	29.35	48.7	46.15	45.65	44.57	47.25	49.57	85.22	44.35	46.49	44.74	26.09	27.83	36.94	87.83	80	42.86	39.13	40.54	85.22	97.39	100
30	Pyr_c_3	30.63	27.93	79.12	64.84	40.66	39.56	78.02	28.26	58.26	78.02	77.17	48.91	60.44	59.13	48.25	49.11	79.13	70.43	25.22	26.09	33.94	48.25	47.37	87.83	47.83	47.22	48.25	46.49	46.43	100
31	Cor_a_8.0101	30.63	24.32	61.54	62.64	41.76	41.76	60.44	22.83	48.7	59.34	58.7	51.09	54.95	49.57	48.7	44.35	52.63	54.39	17.39	19.13	39.64	49.57	48.7	55.36	45.22	51.35	50.43	46.96	47.83	50.89	100
32	Art_an_3	30.36	27.68	58.24	62.64	46.15	45.05	59.34	29.35	56.03	57.14	56.52	54.35	57.14	56.9	62.93	51.75	53.91	54.78	26.72	28.45	37.84	65.52	63.79	53.98	45.69	45.21	61.21	62.07	60.53	53.98	51.75	100
33	Art_v_3	30.36	26.79	51.65	61.54	43.96	42.86	52.75	30.43	51.72	51.65	51.09	51.09	50.55	52.59	87.93	45.61	48.7	47.83	25	25.86	37.84	91.38	80.17	45.13	43.1	43.84	87.93	87.93	86.84	49.56	51.75	63.79	100
34	Pru_p_3.03	30.36	25.89	53.85	53.85	42.86	41.76	54.95	31.52	47.83	54.95	54.35	51.09	59.34	48.7	47.83	49.14	48.25	46.49	25.86	25.86	39.64	48.7	47.83	50	46.96	38.67	47.83	44.35	45.22	50.89	56.52	49.12	49.12	100
35	Art_si_3	29.46	26.79	51.65	61.54	43.96	42.86	52.75	30.43	51.72	51.65	51.09	50	50.55	52.59	87.07	45.61	48.7	47.83	25	25.86	37.84	90.52	79.31	45.13	43.1	42.47	87.07	87.07	85.96	49.56	51.75	63.79	99.14	49.12	100
36	Ara_h_9.0101	29.46	25.23	65.93	63.74	53.85	52.75	64.84	29.03	47.83	68.13	67.39	56.52	90.22	46.96	45.22	46.96	57.89	59.65	25.86	25.86	45.95	46.09	47.83	63.39	53.04	48.65	46.09	42.61	43.48	59.82	50.43	50	45.61	50.43	45.61	100
37	Art_v_3.0301	29.2	25.66	46.15	56.04	43.96	42.86	47.25	29.35	47.01	46.15	45.65	44.57	47.25	47.86	82.91	42.61	43.97	43.1	26.5	28.21	36.61	85.47	76.92	40.35	37.61	39.19	82.05	96.58	95.65	43.86	46.09	60.34	86.21	43.48	85.34	41.74	100
38	Art_v_3.0201	29.09	26.36	48.35	57.14	41.76	40.66	50.55	28.26	50	49.45	48.91	51.09	48.35	50.88	89.47	45.61	47.79	45.13	23.68	25.44	35.45	92.11	80.7	44.14	42.11	41.1	86.84	85.09	85.96	47.75	50	62.28	93.86	48.25	92.98	43.86	85.09	100
39	Par_j_2.0102	28.95	26.55	29.67	29.67	35.16	35.16	29.67	48.04	32.46	26.37	26.09	25	31.52	31.58	28.32	30.09	24.78	26.55	53.38	55.3	29.36	28.32	28.32	25.23	32.76	25.68	27.43	27.43	27.93	24.32	23.42	27.43	27.43	22.32	27.43	25.89	27.43	27.03	100
40	Pis_s_3	28.95	28.32	58.24	61.54	46.15	45.05	58.24	27.66	53.45	59.34	59.78	61.96	67.39	54.31	50.86	43.97	51.3	53.91	23.53	25.21	40.71	51.72	51.72	51.33	47.46	47.3	50.86	48.28	48.7	52.21	54.78	56.52	52.17	55.65	53.04	56.9	47.41	51.75	23.48	100
41	Art_si_3.0101	28.57	25	46.15	58.24	39.56	38.46	47.25	29.35	45.69	47.25	46.74	45.65	46.15	46.55	84.48	45.61	45.22	46.09	25.86	27.59	32.43	87.07	75.86	42.48	39.66	41.1	83.62	87.93	86.84	46.9	47.37	62.93	87.07	48.25	87.93	42.11	85.34	84.21	27.43	49.57	100
42	Tri_a_14	26.97	30.34	47.25	45.05	42.22	42.22	50.55	29.67	45.05	47.25	47.25	45.05	43.96	46.15	40.66	41.76	47.25	45.05	28.57	29.67	42.53	42.86	39.56	48.35	48.35	43.33	42.86	40.66	40.66	47.25	40.66	45.05	45.05	49.45	43.96	43.96	40.66	43.96	28.57	46.15	42.86	100
