# Supplementary material for: Non-Specific Lipid Transfer Protein Amb a 6 Is a Source-Specific Important Allergenic Molecule in Ragweed Pollen
Source: Int J Mol Sci. 2024 Jun 13;25(12):6513. doi: 10.3390/ijms25126513 (PMC11204090; doi:10.3390/ijms25126513)
Supplement: Supplementary file 1 [file ijms-25-06513-s001.zip › Table S3.xlsx]

## Sheet: Table S3
Table S3. Clinical characterization of the patients included in the study regarding the diagnosis, symptoms and sensitization additional to ragweed according to SPT. Values considered positive in ELISA/ ImmunoCAP are highlighted in bold, HDM – house dust mite.
Patient No.	rAmb a 6 405nm	rAmb a 6 (kUA/L)	Amb a 1 (kUA/L)	Ragweed pollen extract (kUA/L)	Diagnosis	Symptom types	Symptoms reported	Additional sensitizations		Cut-off OD ELISA >0.128
1	0.081	0	2.4	3.3	rhinitis, conjunctivitis	nasal, ocular symptoms	nasal obstruction, nasal pruritus, ocular pruritus	rye, timothy grass, cat, Alternaria, Aspergillus, Cladosporium, Penicillium
2	0.072	0	100	92.9	rhinitis, conjunctivitis	nasal, ocular, asthma-like symptoms	nasal obstruction, sneezing, conjunctiva irritation, chest constriction
3	0.172	0	100	87.2	rhinitis, conjunctivitis	nasal, ocular, asthma-like symptoms	nasal obstruction, tearing, cough	ash
4	0.073	0	5.7	4.6	rhinitis, asthma, conjunctivitis	nasal, asthma-like symptoms	sneezing, cough	timothy grass, HDM
5	0.085	0	16.8	37.4	rhinitis, conjunctivitis	nasal, ocular symptoms	nasal obstruction, rhinorrhea, sneezing, conjunctiva irritation	hazel, wheat, rye, timothy grass, mugwort, cat
6	0.084	0	21.6	26.5	rhinitis, asthma, conjunctivitis	nasal, ocular, asthma-like symptoms	nasal obstruction, rhinorrhea, nasal pruritus, sneezing, tearing, ocular pruritus, cough, chest constriction, dyspnea	mugwort, HDM
7	0.065	0	100	100	rhinitis, conjunctivitis	nasal, ocular symptoms	nasal obstruction, nasal pruritus, sneezing, ocular pruritus	hazel, ash, mugwort, cat
8	0.14	0.1	12.3	17.3	rhinitis, conjunctivitis	nasal, ocular, skin symptoms	nasal obstruction, rhinorrhea, nasal pruritus, sneezing, ocular pruritus, skin rash	HDM, Penicillium, Candida
9	0.183	2.7	5.6	8	rhinitis, asthma, conjunctivitis	nasal, ocular, asthma-like symptoms	nasal obstruction, rhinorrhea, nasal pruritus, sneezing, conjunctiva irritation, dyspnea, wheezing	HDM, dog
10	0.076	0	76.3	89.8	rhinitis, conjunctivitis	nasal, ocular, asthma-like, skin symptoms	nasal obstruction, rhinorrhea, sneezing, tearing, ocular pruritus, conjunctiva irritation, cough, skin pruritus	wheat, mugwort, HDM, dog, Candida
11	0.069	0	100	100	rhinitis, conjunctivitis	nasal, ocular, skin symptoms	nasal obstruction, rhinorrhea, nasal pruritus, ocular pruritus, conjunctiva irritation, skin rash	mugwort, HDM, cat
12	0.131	0	16	16.3	rhinitis, conjunctivitis	nasal, ocular symptoms	nasal obstruction, rhinorrhea, nasal pruritus, sneezing, tearing, ocular pruritus	Alternaria
13	0.104	0	14.1	19.4	rhinitis, conjunctivitis	nasal, ocular, asthma-like symptoms	nasal obstruction, rhinorrhea, sneezing, tearing, ocular pruritus, conjunctiva irritation, cough
14	0.067	0	68.5	72.6	rhinitis, asthma, conjunctivitis	nasal, ocular, asthma-like symptoms	nasal obstruction, nasal pruritus, sneezing, tearing, ocular pruritus, conjunctiva irritation, chest constriction	mugwort
15	0.119	0.7	11	12.6	rhinitis	nasal, ocular symptoms	nasal obstruction, rhinorrhea, nasal pruritus, sneezing, tearing, ocular pruritus, conjunctiva irritation	HDM
16	0.073	0	23.6	16	rhinitis, conjunctivitis	nasal, ocular, asthma-like symptoms	nasal obstruction, rhinorrhea, nasal pruritus, sneezing, tearing, ocular pruritus, conjunctiva irritation, cough, chest constriction, dyspnea, wheezing
17	0.553	7.6	27.7	32.4	rhinitis, asthma, conjunctivitis	nasal, ocular, asthma-like symptoms	nasal obstruction, rhinorrhea, sneezing, tearing, ocular pruritus, cough, wheezing
18	0.063	0	21.7	19.9	rhinitis, asthma, conjunctivitis	nasal, ocular, asthma-like symptoms	nasal obstruction, rhinorrhea, nasal pruritus, sneezing, tearing, ocular pruritus, conjunctiva irritation, cough, chest constriction
19	1.116	25.2	30.2	55.1	rhinitis, conjunctivitis	nasal, ocular, asthma-like symptoms	nasal obstruction, rhinorrhea, sneezing, ocular pruritus, cough	HDM
20	0.076	0.1	6.5	9.5	rhinitis, asthma, conjunctivitis	nasal, ocular symptoms	nasal obstruction, rhinorrhea, sneezing, tearing, ocular pruritus, conjunctiva irritation
21	0.06	0	0	3.9	rhinitis, conjunctivitis	nasal, ocular, asthma-like symptoms	nasal obstruction, rhinorrhea, nasal pruritus, sneezing, ocular pruritus, conjunctiva irritation, chest constriction	timothy grass, mugwort, dog
22	0.07	0	13.1	15.7	rhinitis, conjunctivitis	nasal, ocular symptoms	nasal obstruction, rhinorrhea, nasal pruritus, sneezing, tearing, ocular pruritus, conjunctiva irritation
23	0.074	0	3.7	67	rhinitis, conjunctivitis	nasal, ocular symptoms	nasal obstruction, rhinorrhea, sneezing, tearing, ocular pruritus	mugwort, HDM
24	0.07	0	25.3	31.3	rhinitis, conjunctivitis	nasal, ocular, asthma-like, skin symptoms	nasal obstruction, rhinorrhea, nasal pruritus, sneezing, tearing, ocular pruritus, conjunctiva irritation, cough, dyspnea, wheezing, skin rash, skin pruritus	HDM
25	0.077	0	9.7	9	rhinitis, conjunctivitis	nasal, ocular symptoms	rhinorrhea, nasal pruritus, sneezing, ocular pruritus
26	0.065	0	34.3	35.6	rhinitis, asthma	nasal, ocular, asthma-like symptoms	nasal obstruction, rhinorrhea, sneezing, ocular pruritus, conjunctiva irritation, cough, dyspnea, wheezing	mugwort, HDM
27	0.066	0	5.3	6.2	rhinitis, conjunctivitis	nasal, ocular, asthma-like symptoms	nasal obstruction, rhinorrhea, nasal pruritus, sneezing, tearing, conjunctiva irritation, cough	birch, rye, timothy grass, Alternaria, Cladosporium
28	0.679	14.5	37	56.2	rhinitis, asthma, conjunctivitis	nasal, ocular symptoms	nasal obstruction, rhinorrhea, nasal pruritus, sneezing, ocular pruritus	rye, cat
29	0.393	6.6	39.7	61.3	rhinitis, conjunctivitis	nasal, ocular symptoms	nasal obstruction, rhinorrhea, sneezing, tearing, ocular pruritus, conjunctiva irritation	Alternaria,
30	0.061	0	13.8	21.3	rhinitis, conjunctivitis	nasal, ocular, asthma-like symptoms	nasal obstruction, rhinorrhea, nasal pruritus, sneezing, tearing, conjunctiva irritation, cough, chest constriction, dyspnea	birch
31	0.064	0	23.6	25.9	rhinitis, asthma, conjunctivitis	nasal, ocular symptoms	nasal obstruction, rhinorrhea, conjunctiva irritation	birch, hazel, ash, wheat, rye, timothy grass, mugwort
32	0.063	0	28.8	31.3	rhinitis, conjunctivitis	nasal, ocular symptoms	nasal obstruction, rhinorrhea, nasal pruritus, sneezing, ocular pruritus, conjunctiva irritation
33	0.066	0	7.1	7	rhinitis, conjunctivitis	nasal, ocular, asthma-like symptoms	sneezing, tearing, ocular pruritus, conjunctiva irritation, cough, chest constriction, dyspnea, wheezing	dog, Alternaria
34	0.074	0	3.3	6.8	rhinitis, conjunctivitis	nasal, ocular symptoms	nasal obstruction, rhinorrhea, nasal pruritus, sneezing, tearing, ocular pruritus, conjunctiva irritation
35	2.682	44.9	72.5	100	rhinitis, urticaria	nasal, ocular symptoms	nasal obstruction, rhinorrhea, nasal pruritus, sneezing, tearing, ocular pruritus	Alternaria
36	0.074	0	64.3	57.6	rhinitis, asthma, conjunctivitis	nasal, ocular, asthma-like, skin symptoms	nasal obstruction, rhinorrhea, sneezing, tearing, ocular pruritus, conjunctiva irritation, chest constriction, dyspnea, wheezing, skin rash, skin pruritus	birch, wheat, rye, timothy grass, mugwort, HDM, cat, dog
37	0.071	0	17.9	24	rhinitis	nasal, ocular, asthma-like symptoms	nasal obstruction, rhinorrhea, nasal pruritus, sneezing, ocular pruritus, conjunctiva irritation, cough	birch, hazel, ash, wheat, rye, timothy grass, HDM, dog
38	0.786	8.8	47.3	69	rhinitis, conjunctivitis	nasal, ocular, asthma-like, skin symptoms	nasal obstruction, rhinorrhea, nasal pruritus, sneezing, tearing, ocular pruritus, conjunctiva irritation, cough, skin rash	HDM, dog
39	0.086	0.1	33.2	49.3	rhinitis, urticaria, conjunctivitis	nasal, ocular, asthma-like, skin symptoms	nasal obstruction, rhinorrhea, sneezing, ocular pruritus, chest constriction, skin pruritus	wheat, rye, timothy grass, mugwort, HDM, cat, dog, Alternaria, Aspergillus, Penicillium, nuts, peanuts, banana, barley flour, orange, apple, trout
40	0.079	0.1	4.2	4.5	rhinitis, conjunctivitis	nasal symptoms	nasal obstruction, rhinorrhea, nasal pruritus, sneezing	wheat, rye, timothy grass, HDM, cat
41	0.741	18.1	94.2	100	rhinitis, asthma, conjunctivitis	nasal, ocular, asthma-like, skin symptoms	nasal obstruction, sneezing, ocular pruritus, conjunctiva irritation, cough, chest constriction, dyspnea, wheezing, skin pruritus	hazel, timothy grass, mugwort, HDM
42	0.905	16	31.6	57.7	rhinitis, urticaria, conjunctivitis	nasal, ocular, asthma-like, skin symptoms	nasal obstruction, rhinorrhea, nasal pruritus, sneezing, tearing, ocular pruritus, conjunctiva irritation, cough, skin rash, skin pruritus	crustaceans
43	0.339	0	15.1	10.6	rhinitis, conjunctivitis	nasal, ocular symptoms	sneezing, conjunctiva irritation
44	1.944	29.9	100	100	rhinitis, conjunctivitis	nasal, ocular, asthma-like symptoms	nasal obstruction, rhinorrhea, nasal pruritus, sneezing, tearing, ocular pruritus, conjunctiva irritation, wheezing	HDM
45	0.081	0	8.6	12.4	rhinitis, urticaria, conjunctivitis	nasal, ocular, skin symptoms	nasal obstruction, rhinorrhea, nasal pruritus, sneezing, tearing, ocular pruritus, conjunctiva irritation, skin rash, skin pruritus	mugwort, HDM
46	0.079	0	28.1	61.4	rhinitis, asthma, conjunctivitis	nasal, ocular, asthma-like, skin symptoms	nasal obstruction, rhinorrhea, nasal pruritus, sneezing, ocular pruritus, cough, skin pruritus	hazel, HDM, nuts, peanuts, lemons, potato
47	0.112	0	8.5	10.1	rhinitis, conjunctivitis	nasal, ocular symptoms	nasal obstruction, rhinorrhea, nasal pruritus, sneezing, tearing, ocular pruritus, conjunctiva irritation	hazel, HDM
48	0.075	0	4.8	9.9	rhinitis, conjunctivitis	nasal, ocular, asthma-like symptoms	nasal obstruction, rhinorrhea, nasal pruritus, sneezing, tearing, ocular pruritus, conjunctiva irritation, cough, chest constriction	birch
49	0.087	0	11.6	10.5	rhinitis, conjunctivitis	nasal, ocular, asthma-like, skin symptoms	rhinorrhea, nasal pruritus, sneezing, tearing, ocular pruritus, conjunctiva irritation, cough, chest constriction, dyspnea, wheezing, skin pruritus
50	0.069	0	27.7	37.5	rhinitis, urticaria, conjunctivitis	nasal, ocular, skin symptoms	nasal obstruction, rhinorrhea, nasal pruritus, sneezing, tearing, ocular pruritus, conjunctiva irritation, skin pruritus	birch, wheat, timothy grass, mugwort, HDM, cat, dog
51	0.074	0.1	45.6	59.8	rhinitis, conjunctivitis	nasal, ocular, asthma-like symptoms	rhinorrhea, sneezing, tearing, ocular pruritus, conjunctiva irritation, cough, chest constriction	wheat, rye, timothy grass, HDM, cat, dog, Candida
52	0.073	0	17.9	17.9	rhinitis, conjunctivitis	nasal, ocular symptoms	nasal obstruction, rhinorrhea, nasal pruritus, sneezing, tearing, ocular pruritus, conjunctiva irritation	hazel, wheat, rye, timothy grass, Cladosporium
53	0.085	0	100	100	rhinitis, conjunctivitis	nasal, ocular, asthma-like, skin symptoms	nasal obstruction, rhinorrhea, nasal pruritus, sneezing, tearing, ocular pruritus, conjunctiva irritation, cough, chest constriction, dyspnea, wheezing, skin rash, skin pruritus	timothy grass
54	0.373	5.3	30.7	38.5	rhinitis, conjunctivitis	nasal, ocular, asthma-like symptoms	nasal obstruction, rhinorrhea, nasal pruritus, sneezing, tearing, ocular pruritus, conjunctiva irritation, cough
55	0.079	0	3.1	5.9	rhinitis, conjunctivitis	nasal, ocular, asthma-like symptoms	nasal obstruction, nasal pruritus, sneezing, ocular pruritus, conjunctiva irritation, chest constriction, dyspnea	ash, wheat, rye, timothy grass, mugwort, HDM, Alternaria
56	0.095	0	6.7	6.9	rhinitis, asthma, conjunctivitis	nasal, ocular, asthma-like, skin symptoms	nasal obstruction, rhinorrhea, nasal pruritus, sneezing, tearing, ocular pruritus, conjunctiva irritation, wheezing, skin rash, skin pruritus	timothy grass, HDM
57	3.473	76.5	100	100	rhinitis, asthma, conjunctivitis	nasal, ocular, asthma-like symptoms	nasal obstruction, rhinorrhea, nasal pruritus, sneezing, tearing, ocular pruritus, conjunctiva irritation, cough
58	2.054	38.8	50.4	55.2	rhinitis, urticaria, conjunctivitis	nasal, ocular, skin symptoms	nasal obstruction, rhinorrhea, nasal pruritus, sneezing, tearing, ocular pruritus, conjunctiva irritation, skin pruritus	wheat, timothy grass, HDM
59	0.463	8.8	55.8	56.7	rhinitis, conjunctivitis	nasal, ocular, asthma-like symptoms	nasal obstruction, rhinorrhea, sneezing, tearing, ocular pruritus, chest constriction	HDM
60	0.065	0	29.1	27.6	rhinitis, conjunctivitis	nasal, ocular, asthma-like symptoms	nasal obstruction, rhinorrhea, nasal pruritus, sneezing, tearing, ocular pruritus, chest constriction, dyspnea, wheezing
61	0.061	0	14.3	10.1	rhinitis, conjunctivitis	nasal, ocular, asthma-like symptoms	nasal obstruction, rhinorrhea, sneezing, tearing, ocular pruritus, conjunctiva irritation, cough
62	0.06	0	13.7	24.2	rhinitis, conjunctivitis	nasal, ocular symptoms	nasal obstruction, rhinorrhea, nasal pruritus, sneezing, tearing, ocular pruritus, conjunctiva irritation	wheat, rye, timothy grass, mugwort, HDM, Alternaria, Aspergillus, Cladosporium
63	3.6	100	100	100	rhinitis, asthma, conjunctivitis	nasal, ocular, asthma-like symptoms	nasal obstruction, rhinorrhea, nasal pruritus, sneezing, tearing, ocular pruritus, conjunctiva irritation, cough, dyspnea, wheezing
64	0.07	0	41.9	45.6	rhinitis, asthma, conjunctivitis	nasal, asthma-like symptoms	nasal obstruction, rhinorrhea, chest constriction, dyspnea, wheezing	hazel, wheat, rye, timothy grass, mugwort, HDM, cat, dog, Alternaria, Cladosporium, Penicillium
65	0.101	0	19	26.2	rhinitis, asthma, conjunctivitis	nasal, ocular, asthma-like symptoms	nasal obstruction, rhinorrhea, nasal pruritus, sneezing, tearing, ocular pruritus, cough, dyspnea, wheezing
66	0.063	0	23.6	22.4	rhinitis, conjunctivitis	nasal, ocular symptoms	nasal obstruction, nasal pruritus, sneezing, ocular pruritus	HDM,
67	0.199	1.5	1.2	3.1	rhinitis, conjunctivitis	nasal, ocular symptoms	nasal obstruction, rhinorrhea, nasal pruritus, sneezing, tearing, ocular pruritus	wheat, timothy grass
68	0.081	0	46.7	44.2	rhinitis, conjunctivitis	nasal, ocular, asthma-like symptoms	sneezing, ocular pruritus, cough
69	0.083	0	10.5	14.7	rhinitis, asthma, conjunctivitis	nasal, ocular, asthma-like symptoms	nasal obstruction, rhinorrhea, nasal pruritus, sneezing, tearing, ocular pruritus, conjunctiva irritation, cough, chest constriction, dyspnea
70	0.953	17.7	18.3	61	rhinitis, conjunctivitis	nasal symptoms	nasal obstruction, rhinorrhea, nasal pruritus, sneezing
71	0.066	0.1	100	100	rhinitis, conjunctivitis	nasal, ocular, asthma-like, skin symptoms	nasal obstruction, rhinorrhea, nasal pruritus, sneezing, tearing, ocular pruritus, cough, chest constriction, skin rash, skin pruritus	birch, wheat, rye, timothy grass, mugwort, dog, Penicillium
72	0.064	0	100	100	rhinitis, conjunctivitis	nasal, ocular, asthma-like symptoms	nasal obstruction, rhinorrhea, sneezing, tearing, ocular pruritus, conjunctiva irritation, cough, dyspnea	hazel
73	0.672	10.2	28.4	36.3	rhinitis, asthma, conjunctivitis	nasal, ocular, asthma-like, skin symptoms	nasal obstruction, rhinorrhea, nasal pruritus, sneezing, tearing, ocular pruritus, conjunctiva irritation, cough, chest constriction, skin rash	timothy grass, mugwort, HDM
74	0.068	0	100	100	rhinitis, asthma, conjunctivitis	nasal, ocular symptoms	nasal obstruction, rhinorrhea, nasal pruritus, sneezing, tearing, ocular pruritus, conjunctiva irritation	Cladosporium
75	3.418	100	100	100	rhinitis, conjunctivitis	nasal, ocular, asthma-like symptoms	nasal obstruction, rhinorrhea, nasal pruritus, sneezing, ocular pruritus, conjunctiva irritation, cough, dyspnea
76	0.087	0	100	100	rhinitis, conjunctivitis	nasal, ocular symptoms	nasal obstruction, rhinorrhea, nasal pruritus, sneezing, tearing, ocular pruritus	HDM,
77	3.322	71.1	88.9	100	rhinitis, conjunctivitis	nasal, ocular, asthma-like symptoms	nasal obstruction, rhinorrhea, nasal pruritus, sneezing, tearing, ocular pruritus, conjunctiva irritation, cough, dyspnea, wheezing	mugwort
78	0.08	0	100	100	rhinitis, urticaria, conjunctivitis	nasal, ocular, asthma-like, skin symptoms	nasal obstruction, rhinorrhea, nasal pruritus, sneezing, ocular pruritus, cough, skin rash	egg, flour
79	0.076	0	66.2	50.8	rhinitis, conjunctivitis	nasal, asthma-like, skin symptoms	nasal obstruction, rhinorrhea, nasal pruritus, sneezing, dyspnea, skin rash, skin pruritus	timothy grass, Candida
80	0.087	0	86.3	82.6	rhinitis, conjunctivitis	nasal, ocular, asthma-like symptoms	nasal obstruction, rhinorrhea, sneezing, ocular pruritus, cough, chest constriction, wheezing
81	0.071	0	50.2	58	rhinitis, conjunctivitis	nasal, ocular, asthma-like symptoms	nasal obstruction, rhinorrhea, nasal pruritus, sneezing, tearing, ocular pruritus, conjunctiva irritation, cough, dyspnea, wheezing
82	2.81	52.7	100	100	rhinitis, conjunctivitis	nasal, ocular, asthma-like, skin symptoms	nasal obstruction, rhinorrhea, sneezing, tearing, ocular pruritus, conjunctiva irritation, cough, wheezing, skin rash, skin pruritus	wheat, timothy grass, Candida
83	0.075	0	100	100	rhinitis, asthma, conjunctivitis	nasal, ocular, asthma-like, skin symptoms	nasal obstruction, rhinorrhea, nasal pruritus, sneezing, tearing, ocular pruritus, conjunctiva irritation, cough, skin rash, skin pruritus
84	0.071	0	76.9	47.7	rhinitis, conjunctivitis	nasal, ocular symptoms	rhinorrhea, nasal pruritus, sneezing, tearing, ocular pruritus
85	0.354	4.5	8.5	15.4	rhinitis, conjunctivitis	nasal, ocular, asthma-like, skin symptoms	nasal obstruction, rhinorrhea, nasal pruritus, sneezing, tearing, ocular pruritus, conjunctiva irritation, chest constriction, dyspnea, wheezing, skin pruritus
86	0.069	0	100	100	rhinitis, conjunctivitis	nasal, ocular symptoms	nasal obstruction, rhinorrhea, nasal pruritus, sneezing, tearing, ocular pruritus	wheat, timothy grass, mugwort, cat
87	1.109	13.9	100	100	rhinitis, conjunctivitis	nasal, ocular, asthma-like symptoms	nasal obstruction, rhinorrhea, sneezing, tearing, ocular pruritus, conjunctiva irritation, cough, chest constriction, wheezing
88	0.076	0	100	100	rhinitis, conjunctivitis	nasal, ocular symptoms	nasal obstruction, rhinorrhea, sneezing, tearing, ocular pruritus, conjunctiva irritation
89	2.257	31.6	26.2	60.5	rhinitis, asthma, conjunctivitis	nasal, ocular, asthma-like symptoms	nasal obstruction, rhinorrhea, nasal pruritus, tearing, ocular pruritus, cough, dyspnea, wheezing	cat
90	0.069	0	4.3	3.8	rhinitis, asthma, conjunctivitis	nasal, ocular, asthma-like symptoms	nasal obstruction, rhinorrhea, sneezing, tearing, ocular pruritus, conjunctiva irritation, chest constriction, dyspnea, wheezing	wheat, rye, timothy grass
91	0.08	0	44.5	57.2	rhinitis, conjunctivitis	nasal, ocular symptoms	nasal obstruction, rhinorrhea, sneezing, tearing, ocular pruritus, conjunctiva irritation
92	0.072	0	60	63.1	rhinitis, conjunctivitis	nasal, ocular symptoms	nasal obstruction, rhinorrhea, sneezing, tearing, ocular pruritus, conjunctiva irritation	timothy grass
93	0.069	0	37.4	28.5	rhinitis, conjunctivitis	nasal, ocular symptoms	nasal obstruction, rhinorrhea, nasal pruritus, sneezing, tearing, ocular pruritus, conjunctiva irritation
94	0.096	0.2	86.5	100	rhinitis, conjunctivitis	nasal, ocular, skin symptoms	nasal obstruction, rhinorrhea, nasal pruritus, sneezing, tearing, ocular pruritus, conjunctiva irritation, skin dryness	timothy grass, mugwort
95	0.097	1	15.2	12.7	rhinitis, conjunctivitis	nasal, ocular symptoms	nasal obstruction, rhinorrhea, nasal pruritus, sneezing, tearing, ocular pruritus, conjunctiva irritation
96	0.081	0	0	1.2	rhinitis, conjunctivitis	nasal, ocular symptoms	nasal obstruction, rhinorrhea, nasal pruritus, sneezing, ocular pruritus	Alternaria
97	0.647	5.1	11.2	16.4	rhinitis, asthma, conjunctivitis	nasal, ocular, asthma-like symptoms	nasal obstruction, rhinorrhea, nasal pruritus, sneezing, tearing, ocular pruritus, cough	rye, mugwort, HDM, cat, dog
98	0.063	0.1	8.7	13.7	rhinitis, asthma, conjunctivitis	nasal, ocular, asthma-like, skin symptoms	nasal obstruction, rhinorrhea, nasal pruritus, sneezing, tearing, ocular pruritus, conjunctiva irritation, cough, dyspnea, wheezing, skin rash, skin pruritus, skin dryness	birch, wheat, timothy grass, HDM
99	0.082	0.2	100	100	rhinitis, conjunctivitis	nasal, ocular symptoms	nasal pruritus, sneezing, ocular pruritus, conjunctiva irritation	rye, mugwort
100	0.067	0	54	79.6	rhinitis, conjunctivitis	nasal, ocular, asthma-like symptoms	nasal obstruction, rhinorrhea, nasal pruritus, sneezing, ocular pruritus, conjunctiva irritation, cough	hazel, wheat, timothy grass, mugwort, dog, Penicillium
101	0.06	0.1	89.2	100	rhinitis, conjunctivitis	nasal, ocular, asthma-like symptoms	nasal obstruction, rhinorrhea, sneezing, tearing, ocular pruritus, conjunctiva irritation, cough, chest constriction, dyspnea, wheezing	wheat, cat, dog, Penicillium
102	0.064	0	81.3	94.5	rhinitis, asthma, conjunctivitis	nasal, ocular, skin symptoms	nasal obstruction, rhinorrhea, nasal pruritus, sneezing, tearing, ocular pruritus, conjunctiva irritation, skin rash, skin pruritus
103	3.6	82.3	2.1	100	rhinitis, conjunctivitis	nasal, asthma-like symptoms	nasal obstruction, rhinorrhea, sneezing, dyspnea, wheezing	HDM, cat, dog
104	0.061	0	1.3	0.9	rhinitis, conjunctivitis	nasal, ocular symptoms	rhinorrhea, sneezing, tearing, ocular pruritus
105	2.333	36.1	25.4	98.1	rhinitis, conjunctivitis	nasal, ocular symptoms	nasal obstruction, rhinorrhea, nasal pruritus, sneezing, tearing, ocular pruritus, conjunctiva irritation	mugwort, HDM, Alternaria, Candida
106	0.065	0	38.2	24.7	rhinitis, conjunctivitis	nasal, ocular, asthma-like symptoms	nasal obstruction, rhinorrhea, nasal pruritus, sneezing, tearing, ocular pruritus, conjunctiva irritation, cough, chest constriction, dyspnea	cat, dog, Aspergillus
107	0.073	0	1.6	2.8	rhinitis, asthma, conjunctivitis	nasal, asthma-like, skin symptoms	nasal obstruction, rhinorrhea, cough, skin rash, skin pruritus
108	0.06	0	50.7	63.5	rhinitis, asthma, conjunctivitis	nasal, ocular symptoms	nasal obstruction, sneezing, tearing	mugwort
109	0.065	0	0.4	0.3	rhinitis	nasal, ocular, asthma-like, skin symptoms	nasal obstruction, conjunctiva irritation, cough, skin rash
110	0.263	2.1	4.1	9.3	rhinitis, conjunctivitis	nasal, ocular symptoms	nasal obstruction, rhinorrhea, nasal pruritus, sneezing, tearing, ocular pruritus, conjunctiva irritation
111	0.066	0	9.5	12.2	rhinitis, asthma	nasal, ocular, asthma-like, skin symptoms	nasal obstruction, rhinorrhea, nasal pruritus, sneezing, tearing, ocular pruritus, conjunctiva irritation, cough, chest constriction, dyspnea, wheezing, skin rash, skin pruritus	timothy grass, dog
112	0.081	0	68.1	97.7	rhinitis, conjunctivitis	nasal, ocular, asthma-like symptoms	nasal obstruction, rhinorrhea, nasal pruritus, sneezing, tearing, ocular pruritus, conjunctiva irritation, chest constriction, dyspnea	mugwort, HDM, cat
113	0.071	0	22	33.9	rhinitis, conjunctivitis	nasal, ocular, asthma-like symptoms	nasal obstruction, sneezing, conjunctiva irritation, cough	wheat, HDM
114	0.361	4.8	26.8	31	rhinitis, conjunctivitis	nasal, ocular, asthma-like symptoms	nasal obstruction, rhinorrhea, sneezing, ocular pruritus, cough, chest constriction, wheezing
115	0.744	12.6	24.7	42.7	rhinitis, conjunctivitis	nasal, ocular, skin symptoms	nasal obstruction, rhinorrhea, nasal pruritus, sneezing, ocular pruritus, skin rash, skin pruritus	Candida
116	0.066	0	31.3	45.7	rhinitis, conjunctivitis	nasal, ocular symptoms	nasal obstruction, rhinorrhea, sneezing, tearing, ocular pruritus	Aspergillus, Cladosporium
117	0.075	0	100	100	rhinitis, conjunctivitis	nasal, ocular, asthma-like symptoms	nasal obstruction, nasal pruritus, sneezing, tearing, ocular pruritus, conjunctiva irritation, chest constriction	timothy grass, HDM
118	0.059	0	40.9	37.9	rhinitis, conjunctivitis	nasal, ocular, asthma-like, skin symptoms	nasal obstruction, nasal pruritus, sneezing, ocular pruritus, conjunctiva irritation, cough, chest constriction, skin pruritus	wheat, timothy grass, mugwort
119	0.943	11.6	13.6	33.4	rhinitis, asthma, conjunctivitis	nasal, ocular, asthma-like symptoms	nasal obstruction, rhinorrhea, nasal pruritus, sneezing, tearing, ocular pruritus, conjunctiva irritation, cough
120	0.481	5.5	33	40.1	rhinitis, asthma, conjunctivitis	nasal, ocular, asthma-like, skin symptoms	nasal obstruction, rhinorrhea, nasal pruritus, sneezing, tearing, ocular pruritus, conjunctiva irritation, chest constriction, wheezing, skin rash, skin pruritus	mugwort, HDM, dog, Alternaria
121	1.032	10.6	29.3	39.4	rhinitis, conjunctivitis	nasal, ocular, asthma-like symptoms	nasal obstruction, rhinorrhea, nasal pruritus, sneezing, ocular pruritus, conjunctiva irritation, cough, chest constriction, wheezing	HDM
122	1.589	14.3	47.7	79.2	rhinitis, asthma, conjunctivitis	nasal, ocular, asthma-like symptoms	nasal obstruction, rhinorrhea, nasal pruritus, sneezing, tearing, ocular pruritus, conjunctiva irritation, cough, chest constriction, dyspnea, wheezing	mugwort
123	0.07	0	42.9	59.4	rhinitis, urticaria, conjunctivitis	nasal, ocular, asthma-like, skin symptoms	nasal obstruction, rhinorrhea, sneezing, ocular pruritus, cough, skin rash, skin pruritus	mugwort
124	0.078	0	45.1	42.4	rhinitis, asthma, conjunctivitis	nasal, ocular, asthma-like symptoms	nasal obstruction, rhinorrhea, nasal pruritus, sneezing, tearing, ocular pruritus, conjunctiva irritation, cough, chest constriction, dyspnea, wheezing	timothy grass, HDM, dog
125	0.066	0	38	56.9	rhinitis, conjunctivitis	nasal, ocular symptoms	nasal obstruction, rhinorrhea, nasal pruritus, sneezing, tearing, ocular pruritus, conjunctiva irritation	mugwort
126	1.124	9.7	0	9.7	rhinitis, conjunctivitis	nasal, ocular, asthma-like symptoms	nasal obstruction, rhinorrhea, nasal pruritus, sneezing, tearing, cough	HDM, Candida
127	0.119	0.8	0.8	2.1	rhinitis, conjunctivitis	nasal, ocular, asthma-like symptoms	rhinorrhea, nasal pruritus, sneezing, ocular pruritus, conjunctiva irritation, cough
128	0.189	1.7	100	100	rhinitis, urticaria, conjunctivitis	nasal, ocular, asthma-like, skin symptoms	nasal obstruction, rhinorrhea, nasal pruritus, sneezing, ocular pruritus, cough, skin rash, skin pruritus	egg white, hazelnut
129	0.975	14.5	77.6	100	rhinitis, conjunctivitis	nasal, ocular, asthma-like symptoms	nasal obstruction, rhinorrhea, nasal pruritus, sneezing, tearing, ocular pruritus, conjunctiva irritation, cough, chest constriction, dyspnea, wheezing	mugwort
130	0.067	0	35.9	33.5	rhinitis, conjunctivitis	nasal, ocular, asthma-like symptoms	nasal obstruction, rhinorrhea, nasal pruritus, sneezing, tearing, ocular pruritus, conjunctiva irritation, cough, chest constriction	HDM, dog
131	0.074	0	2.7	1.8	rhinitis, asthma, conjunctivitis	nasal, asthma-like symptoms	nasal obstruction, sneezing, cough, wheezing	HDM
132	0.07	0	65.4	96.5	rhinitis, asthma	nasal, ocular, asthma-like, skin symptoms	nasal obstruction, rhinorrhea, nasal pruritus, sneezing, tearing, ocular pruritus, cough, skin rash, skin pruritus, skin dryness
133	0.074	0	2.8	3.5	asthma	nasal, asthma-like symptoms	nasal obstruction, rhinorrhea, dyspnea	hazel, wheat, rye, timothy grass, Aspergillus
134	0.794	9.9	10	18	rhinitis, conjunctivitis	nasal, ocular, asthma-like symptoms	nasal obstruction, rhinorrhea, sneezing, tearing, ocular pruritus, conjunctiva irritation, cough, dyspnea, wheezing	HDM, cat
135	0.07	0	15	25.1	rhinitis	nasal, skin symptoms	nasal obstruction, sneezing, skin rash, skin pruritus	mugwort
136	0.675	5.7	43.2	51.8	rhinitis, conjunctivitis	nasal, ocular, asthma-like symptoms	nasal obstruction, rhinorrhea, nasal pruritus, sneezing, tearing, ocular pruritus, conjunctiva irritation, cough, chest constriction, dyspnea, wheezing	hazel, mugwort, dog
137	0.246	0	73.3	88	rhinitis, conjunctivitis	nasal, ocular, asthma-like symptoms	nasal obstruction, rhinorrhea, nasal pruritus, sneezing, tearing, ocular pruritus, conjunctiva irritation, cough	HDM
138	0.065	0	100	93.3	rhinitis, conjunctivitis	nasal, ocular symptoms	nasal obstruction, rhinorrhea, nasal pruritus, sneezing, tearing, ocular pruritus, conjunctiva irritation
139	3.6	87.8	96	100	rhinitis, conjunctivitis	nasal, asthma-like symptoms	nasal obstruction, rhinorrhea, nasal pruritus, sneezing, cough	mugwort
140	0.075	0	100	100	rhinitis, conjunctivitis	nasal, ocular, asthma-like, skin symptoms	nasal obstruction, rhinorrhea, nasal pruritus, sneezing, tearing, ocular pruritus, conjunctiva irritation, cough, chest constriction, dyspnea, wheezing, skin pruritus
141	0.076	0	100	97.2	rhinitis, conjunctivitis	nasal, ocular symptoms	nasal obstruction, rhinorrhea, nasal pruritus, sneezing, ocular pruritus	HDM
142	0.07	0	20.5	23.7	rhinitis, conjunctivitis	nasal, ocular, skin symptoms	nasal obstruction, rhinorrhea, nasal pruritus, sneezing, tearing, ocular pruritus, conjunctiva irritation, skin dryness	wheat, timothy grass
143	0.07	0	12.5	23.2	rhinitis, conjunctivitis	nasal, ocular, asthma-like symptoms	nasal obstruction, rhinorrhea, nasal pruritus, sneezing, tearing, ocular pruritus, conjunctiva irritation, cough, chest constriction, wheezing	wheat, timothy grass
144	0.06	0	0	0.1	rhinitis, asthma, conjunctivitis	nasal, ocular,	rhinorrhea, nasal pruritus, sneezing, ocular pruritus	wheat, rye, timothy grass, mugwort, HDM
145	0.062	0	9.2	11	rhinitis, conjunctivitis	nasal, ocular, asthma-like, skin symptoms	nasal obstruction, rhinorrhea, nasal pruritus, sneezing, tearing, ocular pruritus, conjunctiva irritation, cough, wheezing, skin rash, skin pruritus	wheat
146	0.067	0	16.5	36.3	rhinitis, conjunctivitis	nasal, ocular symptoms	rhinorrhea, nasal pruritus, sneezing, tearing, ocular pruritus, conjunctiva irritation	timothy grass, HDM, cat
147	0.07	0	13.3	15.7	rhinitis, conjunctivitis	nasal, ocular, asthma-like symptoms	nasal obstruction, rhinorrhea, sneezing, tearing, ocular pruritus, conjunctiva irritation, cough, chest constriction	ash, wheat, timothy grass, HDM
148	0.14	1.2	2.4	5.8	rhinitis, conjunctivitis	nasal, ocular symptoms	nasal obstruction, rhinorrhea, nasal pruritus, sneezing, ocular pruritus	timothy grass, mugwort, HDM, cat
149	0.074	0	60.1	69.2	rhinitis, conjunctivitis	nasal, ocular, asthma-like symptoms	nasal obstruction, rhinorrhea, nasal pruritus, sneezing, tearing, ocular pruritus, conjunctiva irritation, cough, chest constriction, dyspnea, wheezing	birch, timothy grass, mugwort, HDM, cat, dog
150	1.003	13	41.7	53.8	rhinitis, asthma, conjunctivitis	nasal, ocular symptoms	rhinorrhea, sneezing, tearing	HDM
a	0.376	5.5	na	na	rhinitis, conjunctivitis	nasal, ocular, asthma-like, skin symptoms	nasal obstruction, rhinorrhea, nasal pruritus, sneezing, tearing, ocular pruritus, conjunctiva irritation, cough, skin dryness,
b	0.594	6.6	na	na	rhinitis,	nasal, ocular, asthma-like, skin symptoms	nasal obstruction, nasal pruritus, sneezing, tearing, ocular pruritus, conjunctiva irritation, cough, dyspnea, wheezing, skin dryness,
c	0.689	9.2	na	na	rhinitis, conjunctivitis	nasal, ocular symptoms	nasal obstruction, rhinorrhea, nasal pruritus, sneezing, tearing, ocular pruritus, conjunctiva irritation,
d	1.206	26.3	na	na	rhinitis, asthma,	nasal, ocular, asthma-like symptoms	nasal obstruction, rhinorrhea, nasal pruritus, sneezing, tearing, ocular pruritus, conjunctiva irritation, cough, chest constriction, dyspnea, wheezing,
e	3.658	100	na	na	rhinitis, asthma, conjunctivitis	nasal, ocular, asthma-like symptoms	nasal obstruction, rhinorrhea, nasal pruritus, sneezing, tearing, ocular pruritus, conjunctiva irritation, cough, chest constriction, dyspnea, wheezing,	wheat, rye, timothy grass
